# Supplementary material for: Detecting Reasons for Nonadherence to Medication in Adults with Epilepsy: A Review of Self-Report Measures and Key Predictors
Source: J Clin Med. 2022 Jul 25;11(15):4308. doi: 10.3390/jcm11154308 (PMC9331129; doi:10.3390/jcm11154308)
Supplement: Supplementary file 1 [file jcm-11-04308-s001.zip]

Archive with 3 entries (3 files):
- File S1. Search criteria.pdf
- File S2. Data table.pdf
- File S3. Quality.pdf
